# Supplementary material for: Muscle Spatial Transcriptomic Reveals Heterogeneous Profiles in Juvenile Dermatomyositis and Persistence of Abnormal Signature After Remission
Source: Cells. 2025 Jun 19;14(12):939. doi: 10.3390/cells14120939 (PMC12190613; doi:10.3390/cells14120939)
Supplement: Supplementary file 1 [file cells-14-00939-s001.zip]

Archive with 1 entries (1 files):
- cells-3655567-supplementary.pdf
